# Supplementary material for: Relationship of Pain, Depression, Fatigue, and Sleep Problems with Functional Capacity, Balance, and Fear of Falling in Women with Fibromyalgia: Cross-Sectional Study
Source: Nurs Rep. 2024 Oct 8;14(4):2819–36. doi: 10.3390/nursrep14040207 (PMC11503423; doi:10.3390/nursrep14040207)
Supplement: Supplementary file 1 [file nursrep-14-00207-s001.zip]

Archive with 1 entries (1 files):
- nursrep-3120452-supplementary.pdf
